# Supplementary material for: The systematic development of guidance for parents on talking to children of primary school age about weight
Source: BMC Public Health. 2023 Sep 4;23:1704. doi: 10.1186/s12889-023-16527-5 (PMC10476424; doi:10.1186/s12889-023-16527-5)
Supplement: Supplementary file 1 — Additional file 1. Review of existing guidance and resources. [file 12889_2023_16527_MOESM1_ESM.xlsx]

## Sheet: Add File 1 Review of resources
Additional File 1: Review of existing guidance and resources
Name of document	Author	Country	Date (if known)	Target audience	Expert authors (acknowledged)?	Evidence referenced?	Summary of content	Advantages	Potential disadvantages	Link (accessed March 2021)	Evaluation
The National Child Measurement Programme: Healthy weight	NHS LiveWell	UK	last reviewed 31 Aug 2017 (overdue review Aug 2020)	parents/caregivers of children	Authors not acknowledged	No	Mainly information on the NCMP process and purpose, a brief section on 'Should I share these results with my child?' with a link to the Weight Concern website (see below) and a section on potential sources of help with a link to the Change4Life website (see below)	The NHS LiveWell/Choices 'brand' is well known and trusted, so future resources could be linked to it to increase engagement?	At present, no real advice is given	https://www.nhs.uk/live-well/healthy-weight/national-child-measurement-programme/
Your child's weight (webpage)	NHS Change4Life	UK		parents/caregivers of children	Authors not acknowledged	No	No specifice advice on how to talk with children about weight, emphasises that it is the parent's choice whether or not to raise the issue but that if they do, they should 'let them know that all you want is for them to be healthy and happy'. Directs parents to NHS LiveWell page on the NCMP (see above).	The Change4Life 'brand' is well known and trusted, so future resources could be linked to it to increase engagement?	At present, no real advice is given	https://www.nhs.uk/change4life/your-childs-weight/home
Talking to your child about their weight: your questions answered	Weight Concern	UK		parents/caregivers of children and adolescents	yes - written by Paul Chadwick, Helen Croker and Jane Wardle	No	Topics covered: Should I talk to my child about weight? (advice is age dependent, with recommendation that children under 7 will gain little from talking about weight but at older ages conversations can be helpful); What about weighing my child? (recommended but no more than once a week); How do I introduce the subject? (avoid a ‘big talk’, introduce it in conversations about other things e.g. cl…	Written by experts with academic and clinical experience; provides rationale for acting (including potential consequences of not acting)	*SINCE THIS REVIEW WAS CONDUCTED THIS CHARITY HAS CEASED TO OPERATE SO THE WEBSITE IS NO LONGER SUPPORTED. THE FOLLOWING TEXT REFERS TO THE WEBSITE AVAILABLE AT THE TIME: Although written by experts there are no references to evidence; needs updating as written over 15 years ago and no mention of social media; acknowledges that parents can be uneasy about talking about weight but does not address…	http://www.weightconcern.org.uk/node/134
Weigh in: Talking to your children about weight and health	STOP Obesity Alliance and Alliance for a Healthier Generation	USA	2013	parents/adult caregivers of children aged 7-11 years	yes - developed by 5 experts from academia and STOP, and reviewed by larger panel of academic and HCP experts	Yes	Why a guide is needed; Common barriers (addresses parents own issues about weight, misconceptions of weight); Secrets to successful talk; Likely situations where children may raise the topic of weight, what a parent needs to know and tips for what parents might say; growth charts for boys and girls; appendix of references to academic papers.	Has drawn on scientific evidence and has been put together by a large expert panel, tries to address parental barriers, provides rationales and choices for acting (including the potential consequences of not acting), provides specific examples of things to say as well as general suggestions for how to hold conversations (be positive, supportive, realistic, keep it open and normalise the issue).	Most recent reference is for 2012. No mention of social media - and the website has some links that no longer work; some of the language may need adapting to British audience; health consequences of overweight are only briefly mentioned in one of the 'likely situations' (cultural differences); only covers younger childhood, additional advice likely needed for parents of adolescents.	http://weighinguide.com/index.html
How to Talk to Kids about Weight and Obesity	Academy of Nutrition and Dietetics	USA	2019-06-01	parents/caregivers of children	yes - one HCP	No	Makes 8 suggestions: 1.Encourage open dialogue; 2. Avoid negative comments (on own or child’s body); 3.Take action (i.e. adopt a healthy lifestyle to form healthy habits); 4. Avoid blaming (don’t punish children about weight, eating or PA); 5. Provide a united front (both parents sending the same message); 6.Talk with healthcare provider; 7.Seek advice (from professionals); 8. Focus on health ove…		Reviewed by a registered dietitian but no reference to evidence; no specific examples of things to say; does not address parents' potential concerns or debunk myths; health consequences of overweight not mentioned	https://www.eatright.org/health/weight-loss/overweight-and-obesity/how-to-talk-to-kids-about-weight-and-obesity
Discussing weight (webpage)	American Psychological Association	USA	2018-04-01	parents/caregivers of children and adolescents, and healthcare professionals	Authors not acknowledged	No	One brief statement that children are likely to receive negative messages about weight and that conversations should be non-stigmatising, focusing instead on how to become healthier. Links to an academic paper about the stigma experienced by children with obesity, the Weigh in resource from STOP (see above) and the 'How to talk...' site from the AND (also above). Further links for healthcare prov…		At present, no real advice is given, only links to other resources	https://www.apa.org/obesity-guideline/discussing-weight#:~:text=Talking%20with%20children%20and%20adolescents,have%20overweight%20may%20experience%20bullying
How to talk to your child about weight	Web MD (website authored by registered doctors and health professionals in the US)	USA	2015-11-01	parents/caregivers of children	yes - one HCP author, with quotations from other HCPs and reviewed by a further HCP	No	6 stategies for talking to children about their weight: Don't try to have a 'big talk' - i.e information can come in bits and pieces through casual conversation; swap statements for questions, and listen to what children respond; watch your words - avoid labelling (e.g. fat, thin) and focus on good health; take a whole family approach to a healthy lifestyle; be positive - i.e. praise children for…		Has been authored and reviewed by registered health professionals but no reference to evidence; written in 2015 and no reference to social media - all examples given assume that the child is female; does not address parents' potential concerns or debunk myths; only very briefly mentions health consequences.	https://www.webmd.com/parenting/raising-fit-kids/mood/features/talking-kids-about-weight#1
Confident body, confident child	Website amd intervention run by the Cages Foundation and researchers at La Trobe University in Australia	Australia	2017	parents/caregivers of children	yes - developed by a team of academic and clinical experts	Yes	The full CBCC programme consists of 2 booklets (one for parents, one for other caregivers, e.g. grandparents), a poster, a children's book and website (providing factsheets, videos and activities). The website includes the following topics: body image (including parents' own); healthy body weight; healthy eating patterns (advocates a whole family approach to healthy eating and avoiding reward/emo…	The resources and accompanying workshops have been trialled and shown to have a positive impact on parental perceptions and self-reported behaviours. Developed by experts, drawing on evidence and preliminary work with parents and maternal and child health professionals. Recently developed and covers advice on media/social media use.	A lot of the extra resources focus on girls/mothers, relatively little for boys/fathers; only covers younger childhood, additional advice likely needed for parents of adolescents.	https://www.confidentbody.net/	Two trials have evaluated the CBCC programme – both trials have included groups that receive the resources, the resources plus a workshop, an alternative intervention and a control group. The first (Hart et al, 2016) found that, at 6-weeks (i.e. post-intervention), the programme significantly reduced parents’ reported intentions to use behaviours that have been associated with negative body attit…
A Guide for parents: Communicating with your child about a healthy weight	Health Promotion Ireland	Ireland	?	parents/caregivers of children	Authors not acknowledged	No	Advocates not talking to children <5 years about weight (instead focus on healthy lifestyle); for children >5 years, only talk about weight if the child brings it up. 7 sections: talk about weight positively as a health matter - focus on health and avoid stigmatising terms; don't talk about losing weigt or dieting; focus on habits that can be changed - i.e. be realistic; encourage self-esteem - p…	Provides example phrases and covers common scenarios/concerns	Unclear who has written the advice and no reference to evidence - some of the advice is controversial (e.g. don't discuss weight unless child brings it up, praise actions/achievements). No reference to social media. Only very briefly mentions health consequences.	https://www.healthpromotion.ie/hp-files/docs/HPM00944.pdf
Practical Guide for the Parents of Overweight Children	European Association for the Study of Obesity (EASO)	Europe	2010	parents/caregivers of children	yes - written by a team of HCPs	No	Support and praise your child (non-specific); excess weight in childhood; excess weight in childhood (physical and social consequences); changing a little is already a lot (goal is to slow weight gain not lose weight, make small realistic changes); exercise with pleasure (60mins per day, tips for PA); televisions and screens (limit screen time and beware adverts); eating with pleasure (avoid bein…	Contains numerous specific tips to try	No reference to evidence and some of the advice is controversial. The 3 pages are very text dense - unlikely to be engaging, particularly to parents with low literacy. No reference to social media.	https://cdn.easo.org/wp-content/uploads/2018/12/16195558/FINAL_EASO_COTF_Parental_Guide.pdf
Helping Your Child: Tips for Parents	National Institutes of Diabetes and Digestive and Kidney diseases (NIDDK)	USA	2019-10-01	parents/caregivers of children	Authors not acknowledged	Some (4 references)	3 sections: healthy habits; healthy eating; physical activity. The first section specifically advises talking to children about how diet and PA affect our health and using times when children choose food as 'teaching moments', also advocates praising healthy choices and PA. Also advises being a role model and talking to other caregivers for your child to ensure they also promote healthy messaging…	Contains a few specific examples of things to say.	Unclear who has written the advice. Some controversial advice. No coverage of eating disorders, bullying or social media.	https://www.niddk.nih.gov/health-information/weight-management/healthy-eating-physical-activity-for-life/helping-your-child-tips-for-parents
How to talk to your child about weight bias	Yale Rudd Center for Food Policy and Obesity	USA		parents/caregivers of children and adolescents who are experiencing weight stigma	Specific authors not acknowledged but Rudd Centre is an academic centre of experts on obesity and stigma	No	First addresses the need to talk (and the negative consequences of not talking).Advises making it clear that teasing is wrong and separating conversations about teasing from those to do with weight loss. Provides example ways to start a conversation about teasing, potential ways to resolve the teasing, advice on how to re-build self-esteem.	Contains numerous specific tips to try	Not specifically about weight, so this topic isn't really covered. No reference to evidence and some of the advice is controversial. No reference to social media.	http://uconnruddcenter.org/files/Pdfs/Parents-HowtoTalktoYourChildaboutWeightBias.pdf
Obesity - How to talk to your child about their weight: a guide for parents and carers	Sydney Children’s Hospitals Network	Australia	2014-09-01	parents/caregivers of children	Authors not acknowledged	No	13 short tips on things to do/say (or not), including taking a family approach to healthy living, avoiding making negative comments about anyone's weight, praising children for things unrelated to appearance, asking children about potential underlying reasons for eating (e.g. stress, boredom, comfort) and bullying, and avoiding fad diets.	Contains a few specific examples of things to say.	Unclear who has written the advice and no reference to evidence; contains some recommendations that were not felt appropraite by the Delphi group; only a few examples of things to say; does not address parents' potential concerns or debunk myths; health consequences of overweight not mentioned	https://www.schn.health.nsw.gov.au/fact-sheets/how-to-talk-to-kids-about-weight
Weight-control Information Network (WIN)	Weight-control Information Network (WIN)	US	2016-09-01	parents/caregivers of children	"produced by the NIDDK is carefully reviewed by NIDDK scientists and other experts"	One reference to a paper on sleeping	Topics covered: How can I tell if my child is overweight? (link to BMI calculator); Why should I be concerned? (health consequences); How can I help my child develop healthy habits? (be a role model, talk about healthy PA and diet choices, take a family approach); What can I do to improve my child’s eating habits?; How can I help my child be more active?; Where can I go for help? (ask HCP about w…	Directs parents to chldren's weight management programmes, does cover potential health consequences of overweight	Unclear who has written the advice and only one reference to evidence (not about communication); contains some recommendations that were not felt appropraite by the Delphi group; no examples of things to say; does not address parents' potential concerns or debunk myths.	https://www.niddk.nih.gov/health-information/weight-management/helping-your-child-who-is-overweight
